# Supplementary material for: The Causal Relationship Between Blood Lipids and Systemic Lupus Erythematosus Risk: A Bidirectional Two-Sample Mendelian Randomization Study
Source: Front Genet. 2022 Apr 13;13:858653. doi: 10.3389/fgene.2022.858653 (PMC9043646; doi:10.3389/fgene.2022.858653)
Supplement: Supplementary file 6 [file DataSheet3.xlsx]

## Sheet: exposure_dat
SNP	exposure	effect_allele.exposure	other_allele.exposure	eaf.exposure	beta.exposure	se.exposure	pval.exposure
rs10019888	HDL cholesterol	G	A	0.1636	-0.027	0.0046	4.90095e-08
rs10088180	HDL cholesterol	G	A	0.6781	-0.0052	0.0038	0.1868
rs103294	HDL cholesterol	T	C	0.186	0.0523	0.0044	3.99485e-30
rs10468017	HDL cholesterol	T	C	0.2757	0.1179	0.0038	1.2106e-188
rs1047891	HDL cholesterol	A	C	0.3021	-0.0269	0.0039	8.72991e-10
rs10490626	HDL cholesterol	A	G	0.07916	0.0081	0.0064	0.05339
rs10761762	HDL cholesterol	C	T	0.467	0.0191	0.0034	1.16399e-08
rs10832962	HDL cholesterol	T	C	0.719	0.0043	0.0038	0.3328
rs10893499	HDL cholesterol	A	G	0.1438	-0.0153	0.0049	0.00588207
rs10903129	HDL cholesterol	G	A	0.5369	0.0009	0.0034	0.8594
rs10904908	HDL cholesterol	G	A	0.4538	0.0153	0.0035	0.000264801
rs11045163	HDL cholesterol	G	A	0.4063	0.0217	0.0035	3.19602e-09
rs11065987	HDL cholesterol	G	A	0.4222	-0.0222	0.0035	1.22501e-09
rs11153594	HDL cholesterol	T	C	0.3918	-0.0084	0.0034	0.0193402
rs112201728	HDL cholesterol	T	C	0.05805	-0.0177	0.0098	0.1527
rs11563251	HDL cholesterol	T	C	0.1253	0.0058	0.0057	0.3648
rs11591147	HDL cholesterol	T	G	0.01715	0.0378	0.0168	0.08077
rs11753995	HDL cholesterol	A	G	0.1464	-0.0078	0.0046	0.1568
rs11765979	HDL cholesterol	C	A	0.4578	0.0412	0.0048	3.111e-17
rs11789603	HDL cholesterol	T	C	0.08971	0.06	0.006	3.69488e-21
rs11974409	HDL cholesterol	G	A	0.1939	0.031	0.0043	1.7191e-11
rs12066643	HDL cholesterol	T	C	0.1187	0.0049	0.0059	0.1793
rs12145743	HDL cholesterol	G	T	0.3311	0.0203	0.0036	1.80302e-08
rs12280753	HDL cholesterol	T	C	0.06728	-0.0922	0.0066	3.73164e-41
rs12412743	HDL cholesterol	T	C	0.153	-0.0291	0.0045	1.30701e-09
rs1250229	HDL cholesterol	C	T	0.7889	-0.0034	0.0039	0.4044
rs1260326	HDL cholesterol	C	T	0.5871	0.0113	0.0035	0.001737
rs12670798	HDL cholesterol	C	T	0.2243	-0.0014	0.004	0.7327
rs12678919	HDL cholesterol	G	A	0.1214	0.1554	0.0057	1.38038e-149
rs12721109	HDL cholesterol	A	G	0.01715	0.0494	0.0173	0.00596994
rs12748152	HDL cholesterol	T	C	0.07124	-0.0506	0.0062	9.73644e-16
rs12801636	HDL cholesterol	A	G	0.2243	0.0235	0.0042	3.14702e-08
rs12916	HDL cholesterol	C	T	0.4314	0.0038	0.0035	0.1985
rs13076253	HDL cholesterol	C	A	0.1478	-0.0283	0.0048	4.96101e-09
rs13099479	HDL cholesterol	A	G	0.08971	0.036	0.0062	1.81899e-08
rs13107325	HDL cholesterol	T	C	0.07784	-0.0708	0.0078	1.06488e-15
rs13206249	HDL cholesterol	A	G	0.2164	0.0024	0.0057	0.2892
rs13315871	HDL cholesterol	A	G	0.08047	-0.018	0.0059	0.0175001
rs1367117	HDL cholesterol	A	G	0.2876	-0.0223	0.0037	7.59207e-09
rs138777	HDL cholesterol	G	A	0.6517	-0.0063	0.0035	0.0891703
rs1515110	HDL cholesterol	T	G	0.6187	-0.0323	0.0035	8.03711e-18
rs16891156	HDL cholesterol	C	A	0.01847	-0.0291	0.0162	0.07641
rs1689797	HDL cholesterol	A	C	0.3021	-0.0358	0.0036	2.85167e-21
rs16942887	HDL cholesterol	A	G	0.1332	0.0831	0.0051	8.28133e-54
rs16948098	HDL cholesterol	A	G	0.0409	-0.0663	0.009	2.00586e-12
rs16965220	HDL cholesterol	A	C	0.2982	0.0219	0.0037	7.90897e-09
rs17173637	HDL cholesterol	C	T	0.09763	-0.0363	0.0057	1.89898e-08
rs17404153	HDL cholesterol	T	G	0.1438	0.0097	0.005	0.0454496
rs174535	HDL cholesterol	C	T	0.3628	-0.0392	0.0035	9.03649e-28
rs1800562	HDL cholesterol	A	G	0.04617	-0.0074	0.0074	0.2424
rs1801689	HDL cholesterol	C	A	0.03694	-0.0354	0.0136	0.00852806
rs181360	HDL cholesterol	G	T	0.1992	-0.0376	0.0042	9.23847e-18
rs1832007	HDL cholesterol	G	A	0.1319	-0.0074	0.0049	0.1141
rs1877031	HDL cholesterol	A	G	0.6755	0.0336	0.0036	1.20393e-19
rs1883025	HDL cholesterol	T	C	0.2427	-0.0698	0.0041	1.49589e-65
rs1936800	HDL cholesterol	T	C	0.4723	-0.02	0.0034	3.05499e-10
rs2013208	HDL cholesterol	T	C	0.5053	0.0254	0.0036	8.91661e-12
rs2030746	HDL cholesterol	T	C	0.3984	-0.0025	0.0036	0.3056
rs2066714	HDL cholesterol	C	T	0.1201	0.0453	0.0071	7.25805e-10
rs2068888	HDL cholesterol	A	G	0.4908	0.0193	0.0035	2.15001e-06
rs2073547	HDL cholesterol	G	A	0.1939	-0.0049	0.0045	0.3099
rs2228603	HDL cholesterol	T	C	0.07124	0.0054	0.0067	0.4513
rs2241210	HDL cholesterol	G	A	0.5528	0.0332	0.0035	2.48886e-20
rs2241770	HDL cholesterol	C	T	0.1029	-0.0989	0.0057	6.78422e-60
rs2250802	HDL cholesterol	A	G	0.6807	-0.034	0.0038	2.02209e-17
rs2277862	HDL cholesterol	T	C	0.1319	-0.002	0.005	0.2937
rs2293889	HDL cholesterol	G	T	0.5871	0.0312	0.0035	4.27071e-17
rs2315065	HDL cholesterol	A	C	0.08707	0.0257	0.0141	0.1729
rs2328223	HDL cholesterol	C	A	0.2493	-0.0004	0.0046	0.8594
rs2454722	HDL cholesterol	G	A	0.1451	0.0351	0.0044	3.30826e-14
rs2602836	HDL cholesterol	G	A	0.5726	-0.0192	0.0034	4.96398e-08
rs2606736	HDL cholesterol	T	C	0.6055	-0.0246	0.0043	4.79899e-08
rs2642438	HDL cholesterol	G	A	0.7454	0.0303	0.0039	7.78037e-14
rs267733	HDL cholesterol	G	A	0.1372	0.0161	0.005	0.00358402
rs2710642	HDL cholesterol	A	G	0.6187	-0.0096	0.0035	0.00768706
rs2814982	HDL cholesterol	T	C	0.1069	-0.0371	0.0055	1.22293e-11
rs2886232	HDL cholesterol	C	T	0.8799	0.0073	0.006	0.2335
rs2925979	HDL cholesterol	C	T	0.7045	0.0351	0.0037	1.32099e-19
rs2954022	HDL cholesterol	A	C	0.4697	0.0399	0.0034	2.11885e-29
rs2965157	HDL cholesterol	C	T	0.02111	0.0475	0.0103	1.02799e-05
rs314253	HDL cholesterol	C	T	0.3351	0.003	0.0035	0.3534
rs3198697	HDL cholesterol	T	C	0.3826	0.0163	0.0035	3.27997e-05
rs364585	HDL cholesterol	G	A	0.6332	0.0005	0.0035	0.8218
rs3741414	HDL cholesterol	T	C	0.1913	0.0296	0.004	6.09537e-14
rs3757354	HDL cholesterol	T	C	0.2098	0.0038	0.0041	0.5342
rs3761445	HDL cholesterol	A	G	0.6148	-0.0158	0.0035	3.94303e-06
rs3780181	HDL cholesterol	G	A	0.05277	-0.0038	0.0068	0.5416
rs38855	HDL cholesterol	G	A	0.4736	0.0146	0.0034	9.04607e-05
rs4148005	HDL cholesterol	G	T	0.2995	-0.0283	0.0036	5.74249e-14
rs4240624	HDL cholesterol	A	G	0.9248	0.0818	0.0058	1.32312e-45
rs424346	HDL cholesterol	T	C	0.04881	0.0679	0.0113	4.84005e-08
rs4253772	HDL cholesterol	T	C	0.1187	-0.0015	0.0056	0.9096
rs4379922	HDL cholesterol	C	T	0.3496	0.0247	0.0036	9.55873e-12
rs442177	HDL cholesterol	T	G	0.5528	-0.0215	0.0034	2.19301e-09
rs4465830	HDL cholesterol	G	A	0.2018	-0.0597	0.0044	5.17488e-40
rs4530754	HDL cholesterol	A	G	0.5818	0.0008	0.0034	0.9344
rs4650994	HDL cholesterol	A	G	0.4828	-0.021	0.0034	6.69607e-09
rs4660293	HDL cholesterol	G	A	0.2361	-0.0353	0.004	2.86286e-18
rs4738684	HDL cholesterol	G	A	0.6478	-0.0048	0.0036	0.1974
rs4752805	HDL cholesterol	G	A	0.2467	0.0336	0.004	7.71081e-17
rs4846914	HDL cholesterol	A	G	0.5844	0.0479	0.0034	3.51318e-41
rs4939883	HDL cholesterol	C	T	0.8193	0.0799	0.0045	1.79597e-66
rs4942486	HDL cholesterol	C	T	0.5383	0.0136	0.0034	0.000116001
rs4969178	HDL cholesterol	G	A	0.6266	0.0263	0.0035	1.53215e-12
rs4970834	HDL cholesterol	T	C	0.1873	0.0254	0.0044	1.76498e-08
rs4983559	HDL cholesterol	A	G	0.6227	-0.0197	0.0036	9.56511e-09
rs4988235	HDL cholesterol	A	G	0.5237	-0.0136	0.0039	0.00115001
rs499974	HDL cholesterol	A	C	0.1755	-0.0263	0.0044	1.12001e-08
rs558971	HDL cholesterol	G	A	0.5303	0.0106	0.0034	0.001036
rs579459	HDL cholesterol	C	T	0.215	0.0145	0.0042	0.001679
rs6016373	HDL cholesterol	G	A	0.3734	0.0071	0.0035	0.1353
rs6065311	HDL cholesterol	C	T	0.4604	0.0024	0.0034	0.4371
rs633695	HDL cholesterol	G	A	0.285	0.0885	0.0054	7.81988e-58
rs634869	HDL cholesterol	C	T	0.562	0.0234	0.0034	1.003e-10
rs6511720	HDL cholesterol	T	G	0.09763	0.0249	0.0057	6.32106e-05
rs6544713	HDL cholesterol	C	T	0.7058	0.003	0.0038	0.3882
rs6567160	HDL cholesterol	C	T	0.2309	-0.0257	0.0041	2.91803e-09
rs6603981	HDL cholesterol	T	C	0.8061	0.0039	0.0042	0.3814
rs6693893	HDL cholesterol	C	T	0.03562	0.0311	0.0123	0.0159901
rs6709904	HDL cholesterol	G	A	0.1135	-0.0096	0.0079	0.2961
rs676388	HDL cholesterol	C	T	0.4631	-0.0075	0.0036	0.0567205
rs6805251	HDL cholesterol	C	T	0.6187	-0.02	0.0035	1.33199e-08
rs6831256	HDL cholesterol	G	A	0.409	-0.0131	0.0036	0.00296497
rs686030	HDL cholesterol	A	C	0.8588	0.055	0.0049	4.2924e-27
rs687339	HDL cholesterol	T	C	0.7665	-0.0316	0.0042	7.10722e-13
rs6882076	HDL cholesterol	C	T	0.6662	0.0015	0.0035	0.685199
rs702485	HDL cholesterol	G	A	0.4499	0.0243	0.0034	6.4506e-12
rs7254892	HDL cholesterol	A	G	0.03166	0.0528	0.0113	4.16697e-05
rs7306660	HDL cholesterol	A	G	0.3694	-0.0345	0.0036	3.34118e-19
rs731839	HDL cholesterol	A	G	0.6583	0.022	0.0037	3.44096e-09
rs7350481	HDL cholesterol	C	T	0.90237	0.0923	0.0067	3.8256e-36
rs737337	HDL cholesterol	C	T	0.0686	-0.0565	0.0061	4.56352e-17
rs749671	HDL cholesterol	A	G	0.3945	0.0071	0.0035	0.0956599
rs7534572	HDL cholesterol	G	C	0.69	0.0143	0.0055	0.01268
rs7551981	HDL cholesterol	T	G	0.595	-0.0083	0.0035	0.0383504
rs75687619	HDL cholesterol	T	G	0.02375	-0.0942	0.0152	8.88096e-09
rs7607980	HDL cholesterol	C	T	0.1491	0.0447	0.0052	1.80717e-15
rs7616006	HDL cholesterol	G	A	0.4446	-0.0139	0.0034	4.67498e-05
rs7640978	HDL cholesterol	T	C	0.1055	0.0003	0.0064	0.722199
rs7832643	HDL cholesterol	T	G	0.405	-0.001	0.0035	0.5948
rs8017377	HDL cholesterol	A	G	0.4591	-0.0037	0.0036	0.4343
rs838876	HDL cholesterol	G	A	0.6741	-0.0493	0.0039	7.32487e-33
rs9272775	HDL cholesterol	C	T	0.2823	0.0144	0.0052	0.00535106
rs9391858	HDL cholesterol	G	A	0.1939	0.0134	0.0048	0.0133101
rs948690	HDL cholesterol	C	T	0.3047	0.0206	0.0053	3.21403e-05
rs9686661	HDL cholesterol	T	C	0.1768	-0.0283	0.0044	1.36499e-08
rs970548	HDL cholesterol	C	A	0.277	0.0258	0.0039	1.706e-10
rs998584	HDL cholesterol	A	C	0.5145	-0.026	0.0038	2.26882e-11
rs9989419	HDL cholesterol	G	A	0.595	0.1473	0.0036	1e-200
rs10019888	LDL cholesterol	G	A	0.1636	0.0182	0.005	0.000323199
rs10088180	LDL cholesterol	G	A	0.6781	-0.0164	0.0041	7.68794e-06
rs103294	LDL cholesterol	T	C	0.186	0.0073	0.0047	0.1225
rs10468017	LDL cholesterol	T	C	0.2757	0.002	0.0042	0.746799
rs1047891	LDL cholesterol	A	C	0.3021	0.0079	0.0042	0.1422
rs10490626	LDL cholesterol	A	G	0.07916	-0.0508	0.0069	1.69707e-12
rs10761762	LDL cholesterol	C	T	0.467	0.0103	0.0036	0.00492901
rs10832962	LDL cholesterol	T	C	0.719	0.032	0.004	6.61912e-14
rs10893499	LDL cholesterol	A	G	0.1438	0.0521	0.0053	3.861e-21
rs10903129	LDL cholesterol	G	A	0.5369	0.0328	0.0037	3.0297e-17
rs10904908	LDL cholesterol	G	A	0.4538	0.0198	0.0038	3.13502e-07
rs11045163	LDL cholesterol	G	A	0.4063	-0.0055	0.0037	0.1632
rs11065987	LDL cholesterol	G	A	0.4222	-0.0269	0.0038	1.20393e-11
rs11153594	LDL cholesterol	T	C	0.3918	-0.0262	0.0037	8.82673e-11
rs112201728	LDL cholesterol	T	C	0.05805	0.0675	0.0104	8.51393e-10
rs11563251	LDL cholesterol	T	C	0.1253	0.0345	0.0062	4.49904e-08
rs11591147	LDL cholesterol	T	G	0.01715	-0.497	0.018	8.57038e-143
rs11753995	LDL cholesterol	A	G	0.1464	0.048	0.005	4.06163e-21
rs11765979	LDL cholesterol	C	A	0.4578	-0.0111	0.0052	0.03264
rs11789603	LDL cholesterol	T	C	0.08971	0.0196	0.0065	0.00203002
rs11974409	LDL cholesterol	G	A	0.1939	0.0025	0.0046	0.6401
rs12066643	LDL cholesterol	T	C	0.1187	-0.0389	0.0064	1.06299e-08
rs12145743	LDL cholesterol	G	T	0.3311	-0.0042	0.0039	0.3381
rs12280753	LDL cholesterol	T	C	0.06728	0.0612	0.0071	1.44611e-17
rs12412743	LDL cholesterol	T	C	0.153	-0.023	0.0049	3.88696e-06
rs1250229	LDL cholesterol	C	T	0.7889	0.0243	0.0042	3.12997e-08
rs1260326	LDL cholesterol	C	T	0.5871	-0.0206	0.0037	1.509e-07
rs12670798	LDL cholesterol	C	T	0.2243	0.0344	0.0043	4.81172e-14
rs12678919	LDL cholesterol	G	A	0.1214	-0.008	0.0061	0.5045
rs12721109	LDL cholesterol	A	G	0.01715	-0.4462	0.0183	2.99226e-122
rs12748152	LDL cholesterol	T	C	0.07124	0.0499	0.0066	3.20922e-12
rs12801636	LDL cholesterol	A	G	0.2243	0.0078	0.0045	0.1447
rs12916	LDL cholesterol	C	T	0.4314	0.0733	0.0038	7.79112e-78
rs13076253	LDL cholesterol	C	A	0.1478	-0.0077	0.0052	0.1148
rs13099479	LDL cholesterol	A	G	0.08971	-0.015	0.0066	0.0163099
rs13107325	LDL cholesterol	T	C	0.07784	-0.0156	0.0083	0.0573997
rs13206249	LDL cholesterol	A	G	0.2164	-0.0378	0.0062	4.53398e-08
rs13315871	LDL cholesterol	A	G	0.08047	-0.0344	0.0063	4.724e-07
rs1367117	LDL cholesterol	A	G	0.2876	0.1186	0.004	9.48418e-183
rs138777	LDL cholesterol	G	A	0.6517	-0.0184	0.0038	4.85903e-06
rs1515110	LDL cholesterol	T	G	0.6187	0.0063	0.0037	0.0936203
rs16891156	LDL cholesterol	C	A	0.01847	0.0965	0.0171	8.23304e-09
rs1689797	LDL cholesterol	A	C	0.3021	0.0142	0.0039	0.0004923
rs16942887	LDL cholesterol	A	G	0.1332	0.0011	0.0054	0.798
rs16948098	LDL cholesterol	A	G	0.0409	-0.0019	0.0097	0.5784
rs16965220	LDL cholesterol	A	C	0.2982	-0.0136	0.004	0.00164301
rs17173637	LDL cholesterol	C	T	0.09763	0.0069	0.0062	0.3811
rs17404153	LDL cholesterol	T	G	0.1438	-0.0336	0.0054	1.83202e-09
rs174535	LDL cholesterol	C	T	0.3628	-0.0504	0.0038	1.74502e-38
rs1800562	LDL cholesterol	A	G	0.04617	-0.0615	0.008	8.25277e-14
rs1801689	LDL cholesterol	C	A	0.03694	0.1028	0.0139	9.80844e-12
rs181360	LDL cholesterol	G	T	0.1992	-0.0074	0.0045	0.0792994
rs1832007	LDL cholesterol	G	A	0.1319	-0.0082	0.0053	0.1061
rs1877031	LDL cholesterol	A	G	0.6755	0.0058	0.0038	0.2403
rs1883025	LDL cholesterol	T	C	0.2427	-0.0296	0.0044	6.14045e-11
rs1936800	LDL cholesterol	T	C	0.4723	0.0062	0.0037	0.2015
rs2013208	LDL cholesterol	T	C	0.5053	0.0005	0.0038	0.9736
rs2030746	LDL cholesterol	T	C	0.3984	0.0214	0.0038	8.60498e-09
rs2066714	LDL cholesterol	C	T	0.1201	0.0173	0.0078	0.0403803
rs2068888	LDL cholesterol	A	G	0.4908	-0.0166	0.0038	3.88499e-05
rs2073547	LDL cholesterol	G	A	0.1939	0.0485	0.0049	1.92309e-21
rs2228603	LDL cholesterol	T	C	0.07124	-0.104	0.0072	4.43302e-44
rs2241210	LDL cholesterol	G	A	0.5528	0.0078	0.0037	0.0854791
rs2241770	LDL cholesterol	C	T	0.1029	0.017	0.0062	0.0142099
rs2250802	LDL cholesterol	A	G	0.6807	-0.0296	0.004	3.93459e-13
rs2277862	LDL cholesterol	T	C	0.1319	-0.0271	0.0054	1.30101e-06
rs2293889	LDL cholesterol	G	T	0.5871	-0.0147	0.0038	0.000242298
rs2315065	LDL cholesterol	A	C	0.08707	0.1102	0.0158	5.22998e-12
rs2328223	LDL cholesterol	C	A	0.2493	0.0299	0.005	5.63197e-09
rs2454722	LDL cholesterol	G	A	0.1451	0.0089	0.0047	0.0715797
rs2602836	LDL cholesterol	G	A	0.5726	0.0007	0.0037	0.8305
rs2606736	LDL cholesterol	T	C	0.6055	0.0001	0.0046	0.9103
rs2642438	LDL cholesterol	G	A	0.7454	0.0352	0.0042	7.31813e-16
rs267733	LDL cholesterol	G	A	0.1372	-0.0331	0.0053	5.28506e-09
rs2710642	LDL cholesterol	A	G	0.6187	0.0239	0.0038	6.08906e-09
rs2814982	LDL cholesterol	T	C	0.1069	-0.0262	0.0059	3.16097e-06
rs2886232	LDL cholesterol	C	T	0.8799	-0.0451	0.0064	3.87614e-11
rs2925979	LDL cholesterol	C	T	0.7045	0.0031	0.004	0.6297
rs2954022	LDL cholesterol	A	C	0.4697	-0.0546	0.0036	2.38506e-47
rs2965157	LDL cholesterol	C	T	0.02111	-0.1886	0.0112	7.29122e-62
rs314253	LDL cholesterol	C	T	0.3351	-0.0242	0.0038	3.43598e-10
rs3198697	LDL cholesterol	T	C	0.3826	0.0096	0.0037	0.00686294
rs364585	LDL cholesterol	G	A	0.6332	0.0249	0.0038	4.27799e-10
rs3741414	LDL cholesterol	T	C	0.1913	-0.0159	0.0043	0.000340902
rs3757354	LDL cholesterol	T	C	0.2098	-0.0382	0.0044	2.08689e-17
rs3761445	LDL cholesterol	A	G	0.6148	0.0081	0.0037	0.0398804
rs3780181	LDL cholesterol	G	A	0.05277	-0.0445	0.0074	1.76401e-09
rs38855	LDL cholesterol	G	A	0.4736	-0.001	0.0036	0.9734
rs4148005	LDL cholesterol	G	T	0.2995	0.015	0.0039	0.000149101
rs4240624	LDL cholesterol	A	G	0.9248	0.0672	0.0063	2.61698e-23
rs424346	LDL cholesterol	T	C	0.04881	0.0007	0.0125	0.6627
rs4253772	LDL cholesterol	T	C	0.1187	0.0313	0.006	4.33401e-08
rs4379922	LDL cholesterol	C	T	0.3496	0.0015	0.0038	0.7365
rs442177	LDL cholesterol	T	G	0.5528	0.0159	0.0037	6.08597e-05
rs4465830	LDL cholesterol	G	A	0.2018	0.009	0.0047	0.0599294
rs4530754	LDL cholesterol	A	G	0.5818	0.0275	0.0036	3.57602e-12
rs4650994	LDL cholesterol	A	G	0.4828	0.0027	0.0036	0.3384
rs4660293	LDL cholesterol	G	A	0.2361	0.0105	0.0043	0.0123299
rs4738684	LDL cholesterol	G	A	0.6478	-0.0339	0.0038	1.51496e-16
rs4752805	LDL cholesterol	G	A	0.2467	0.0104	0.0042	0.00830501
rs4846914	LDL cholesterol	A	G	0.5844	-0.0043	0.0037	0.2335
rs4939883	LDL cholesterol	C	T	0.8193	0.0211	0.0048	1.47099e-05
rs4942486	LDL cholesterol	C	T	0.5383	-0.0243	0.0037	2.261e-11
rs4969178	LDL cholesterol	G	A	0.6266	0.011	0.0037	0.00819804
rs4970834	LDL cholesterol	T	C	0.1873	-0.1503	0.0047	1e-200
rs4983559	LDL cholesterol	A	G	0.6227	-0.0026	0.0038	0.5827
rs4988235	LDL cholesterol	A	G	0.5237	-0.0278	0.0042	3.2181e-11
rs499974	LDL cholesterol	A	C	0.1755	0.0012	0.0047	0.8261
rs558971	LDL cholesterol	G	A	0.5303	0.0382	0.0037	5.5552e-24
rs579459	LDL cholesterol	C	T	0.215	0.0665	0.0045	2.4188e-44
rs6016373	LDL cholesterol	G	A	0.3734	-0.0349	0.0037	7.94694e-19
rs6065311	LDL cholesterol	C	T	0.4604	0.0417	0.0036	1.65615e-30
rs633695	LDL cholesterol	G	A	0.285	-0.001	0.0059	0.8249
rs634869	LDL cholesterol	C	T	0.562	-0.0127	0.0037	0.000837298
rs6511720	LDL cholesterol	T	G	0.09763	-0.2209	0.0061	1e-200
rs6544713	LDL cholesterol	C	T	0.7058	-0.0806	0.0041	4.84284e-83
rs6567160	LDL cholesterol	C	T	0.2309	0.0005	0.0044	0.8588
rs6603981	LDL cholesterol	T	C	0.8061	0.034	0.0044	3.09813e-13
rs6693893	LDL cholesterol	C	T	0.03562	-0.0767	0.0132	2.87601e-08
rs6709904	LDL cholesterol	G	A	0.1135	-0.055	0.0085	4.57699e-10
rs676388	LDL cholesterol	C	T	0.4631	0.0265	0.0039	1.31009e-11
rs6805251	LDL cholesterol	C	T	0.6187	-0.012	0.0037	0.00185699
rs6831256	LDL cholesterol	G	A	0.409	0.0188	0.0038	9.06692e-07
rs686030	LDL cholesterol	A	C	0.8588	0.0085	0.0052	0.2363
rs687339	LDL cholesterol	T	C	0.7665	0.011	0.0045	0.00996805
rs6882076	LDL cholesterol	C	T	0.6662	0.0456	0.0038	3.30979e-31
rs702485	LDL cholesterol	G	A	0.4499	0.001	0.0037	0.7866
rs7254892	LDL cholesterol	A	G	0.03166	-0.4853	0.0119	1e-200
rs7306660	LDL cholesterol	A	G	0.3694	0.007	0.0038	0.1446
rs731839	LDL cholesterol	A	G	0.6583	0.0018	0.004	0.517101
rs7350481	LDL cholesterol	C	T	0.90237	-0.0711	0.0073	3.26437e-20
rs737337	LDL cholesterol	C	T	0.0686	-0.0071	0.0066	0.2551
rs749671	LDL cholesterol	A	G	0.3945	-0.0152	0.0037	0.0001046
rs7534572	LDL cholesterol	G	C	0.69	0.0407	0.0058	1.28795e-11
rs7551981	LDL cholesterol	T	G	0.595	0.0472	0.0038	1.36207e-33
rs75687619	LDL cholesterol	T	G	0.02375	0.1735	0.0161	8.05193e-24
rs7607980	LDL cholesterol	C	T	0.1491	-0.0065	0.0056	0.2882
rs7616006	LDL cholesterol	G	A	0.4446	-0.025	0.0037	2.53501e-10
rs7640978	LDL cholesterol	T	C	0.1055	-0.0392	0.0069	9.83694e-09
rs7832643	LDL cholesterol	T	G	0.405	0.0339	0.0038	2.67116e-17
rs8017377	LDL cholesterol	A	G	0.4591	0.0303	0.0038	2.51594e-15
rs838876	LDL cholesterol	G	A	0.6741	0.003	0.0042	0.4417
rs9272775	LDL cholesterol	C	T	0.2823	0.0251	0.0056	2.77901e-05
rs9391858	LDL cholesterol	G	A	0.1939	0.0466	0.0052	8.30233e-18
rs948690	LDL cholesterol	C	T	0.3047	-0.0036	0.0057	0.527499
rs9686661	LDL cholesterol	T	C	0.1768	0.0179	0.0048	0.000528603
rs970548	LDL cholesterol	C	A	0.277	0.0157	0.0042	0.000664707
rs998584	LDL cholesterol	A	C	0.5145	0.0005	0.004	0.9359
rs9989419	LDL cholesterol	G	A	0.595	-0.0277	0.0039	2.49402e-12
rs10019888	Total cholesterol	G	A	0.1636	0.0121	0.0048	0.01181
rs10088180	Total cholesterol	G	A	0.6781	-0.0228	0.004	6.01797e-10
rs103294	Total cholesterol	T	C	0.186	0.0314	0.0045	2.26986e-11
rs10468017	Total cholesterol	T	C	0.2757	0.0617	0.004	7.23269e-48
rs1047891	Total cholesterol	A	C	0.3021	-0.0046	0.004	0.1776
rs10490626	Total cholesterol	A	G	0.07916	-0.0415	0.0066	5.886e-09
rs10761762	Total cholesterol	C	T	0.467	0.0099	0.0035	0.00797095
rs10832962	Total cholesterol	T	C	0.719	0.0315	0.0039	1.53886e-14
rs10893499	Total cholesterol	A	G	0.1438	0.0362	0.0051	1.67687e-12
rs10903129	Total cholesterol	G	A	0.5369	0.029	0.0035	1.75711e-14
rs10904908	Total cholesterol	G	A	0.4538	0.025	0.0036	2.60076e-11
rs11045163	Total cholesterol	G	A	0.4063	-0.002	0.0036	0.507
rs11065987	Total cholesterol	G	A	0.4222	-0.0309	0.0036	2.08785e-16
rs11153594	Total cholesterol	T	C	0.3918	-0.029	0.0036	1.2659e-14
rs112201728	Total cholesterol	T	C	0.05805	0.0581	0.0099	1.19501e-08
rs11563251	Total cholesterol	T	C	0.1253	0.0368	0.0059	1.26599e-09
rs11591147	Total cholesterol	T	G	0.01715	-0.3341	0.0173	8.82673e-86
rs11753995	Total cholesterol	A	G	0.1464	0.0489	0.0048	1.83908e-23
rs11765979	Total cholesterol	C	A	0.4578	-0.0062	0.0051	0.3079
rs11789603	Total cholesterol	T	C	0.08971	0.0427	0.0062	1.43913e-11
rs11974409	Total cholesterol	G	A	0.1939	-0.0116	0.0044	0.00763203
rs12066643	Total cholesterol	T	C	0.1187	-0.0262	0.0062	4.79005e-05
rs12145743	Total cholesterol	G	T	0.3311	0.001	0.0038	0.6645
rs12280753	Total cholesterol	T	C	0.06728	0.09	0.0068	9.56533e-39
rs12412743	Total cholesterol	T	C	0.153	-0.0298	0.0047	6.97606e-10
rs1250229	Total cholesterol	C	T	0.7889	0.0213	0.0041	2.38199e-07
rs1260326	Total cholesterol	C	T	0.5871	-0.0512	0.0036	3.07893e-42
rs12670798	Total cholesterol	C	T	0.2243	0.0364	0.0041	9.47764e-17
rs12678919	Total cholesterol	G	A	0.1214	0.0003	0.0059	0.735201
rs12721109	Total cholesterol	A	G	0.01715	-0.3234	0.0179	8.76193e-67
rs12748152	Total cholesterol	T	C	0.07124	0.0326	0.0064	2.93197e-06
rs12801636	Total cholesterol	A	G	0.2243	0.0114	0.0043	0.02601
rs12916	Total cholesterol	C	T	0.4314	0.0684	0.0036	4.54674e-74
rs13076253	Total cholesterol	C	A	0.1478	-0.0116	0.005	0.0113201
rs13099479	Total cholesterol	A	G	0.08971	-0.011	0.0063	0.0986597
rs13107325	Total cholesterol	T	C	0.07784	-0.0328	0.0081	0.0001158
rs13206249	Total cholesterol	A	G	0.2164	-0.0297	0.0061	1.67598e-05
rs13315871	Total cholesterol	A	G	0.08047	-0.0355	0.0061	3.48001e-08
rs1367117	Total cholesterol	A	G	0.2876	0.0995	0.0038	2.47742e-139
rs138777	Total cholesterol	G	A	0.6517	-0.0214	0.0037	4.74002e-08
rs1515110	Total cholesterol	T	G	0.6187	-0.0004	0.0036	0.9801
rs16891156	Total cholesterol	C	A	0.01847	0.0673	0.0164	3.51196e-05
rs1689797	Total cholesterol	A	C	0.3021	-0.0006	0.0037	0.753101
rs16942887	Total cholesterol	A	G	0.1332	0.031	0.0052	1.629e-08
rs16948098	Total cholesterol	A	G	0.0409	0.0055	0.0094	0.8075
rs16965220	Total cholesterol	A	C	0.2982	-0.0057	0.0039	0.1945
rs17173637	Total cholesterol	C	T	0.09763	-0.0002	0.0059	0.9909
rs17404153	Total cholesterol	T	G	0.1438	-0.0279	0.0052	1.36201e-07
rs174535	Total cholesterol	C	T	0.3628	-0.0473	0.0036	1.66686e-36
rs1800562	Total cholesterol	A	G	0.04617	-0.0565	0.0077	1.90502e-12
rs1801689	Total cholesterol	C	A	0.03694	0.067	0.0137	3.35699e-05
rs181360	Total cholesterol	G	T	0.1992	-0.0278	0.0043	7.31897e-10
rs1832007	Total cholesterol	G	A	0.1319	-0.0238	0.005	4.91904e-06
rs1877031	Total cholesterol	A	G	0.6755	0.0208	0.0037	2.01799e-07
rs1883025	Total cholesterol	T	C	0.2427	-0.0671	0.0042	5.7491e-53
rs1936800	Total cholesterol	T	C	0.4723	0.0015	0.0035	0.9826
rs2013208	Total cholesterol	T	C	0.5053	0.0093	0.0037	0.0212002
rs2030746	Total cholesterol	T	C	0.3984	0.0199	0.0037	3.60296e-08
rs2066714	Total cholesterol	C	T	0.1201	0.0442	0.0076	1.136e-08
rs2068888	Total cholesterol	A	G	0.4908	-0.0142	0.0036	0.0001692
rs2073547	Total cholesterol	G	A	0.1939	0.0456	0.0047	3.83001e-21
rs2228603	Total cholesterol	T	C	0.07124	-0.1217	0.0069	1.04906e-62
rs2241210	Total cholesterol	G	A	0.5528	0.0208	0.0036	9.35406e-08
rs2241770	Total cholesterol	C	T	0.1029	-0.0241	0.006	7.54293e-05
rs2250802	Total cholesterol	A	G	0.6807	-0.0315	0.0039	1.47197e-15
rs2277862	Total cholesterol	T	C	0.1319	-0.0349	0.0052	5.25654e-11
rs2293889	Total cholesterol	G	T	0.5871	0.0003	0.0037	0.8544
rs2315065	Total cholesterol	A	C	0.08707	0.1102	0.0158	1.09799e-11
rs2328223	Total cholesterol	C	A	0.2493	0.0248	0.0048	3.879e-07
rs2454722	Total cholesterol	G	A	0.1451	0.0172	0.0045	0.0002386
rs2602836	Total cholesterol	G	A	0.5726	-0.0016	0.0035	0.662799
rs2606736	Total cholesterol	T	C	0.6055	-0.0069	0.0044	0.1151
rs2642438	Total cholesterol	G	A	0.7454	0.037	0.004	1.28292e-18
rs267733	Total cholesterol	G	A	0.1372	-0.0217	0.0051	3.76296e-05
rs2710642	Total cholesterol	A	G	0.6187	0.0156	0.0037	7.36495e-05
rs2814982	Total cholesterol	T	C	0.1069	-0.0441	0.0057	3.6779e-15
rs2886232	Total cholesterol	C	T	0.8799	-0.0358	0.0062	3.874e-08
rs2925979	Total cholesterol	C	T	0.7045	0.0064	0.0039	0.149
rs2954022	Total cholesterol	A	C	0.4697	-0.0599	0.0035	4.35412e-61
rs2965157	Total cholesterol	C	T	0.02111	-0.1222	0.0107	1.9948e-29
rs314253	Total cholesterol	C	T	0.3351	-0.0233	0.0037	2.80802e-10
rs3198697	Total cholesterol	T	C	0.3826	0.0036	0.0036	0.2691
rs364585	Total cholesterol	G	A	0.6332	0.0156	0.0036	7.72503e-05
rs3741414	Total cholesterol	T	C	0.1913	-0.0084	0.0042	0.0471303
rs3757354	Total cholesterol	T	C	0.2098	-0.0348	0.0042	2.21513e-15
rs3761445	Total cholesterol	A	G	0.6148	0.0101	0.0036	0.00979896
rs3780181	Total cholesterol	G	A	0.05277	-0.0442	0.0071	6.66807e-10
rs38855	Total cholesterol	G	A	0.4736	-0.0042	0.0035	0.3699
rs4148005	Total cholesterol	G	T	0.2995	0.003	0.0038	0.4187
rs4240624	Total cholesterol	A	G	0.9248	0.0784	0.006	3.08603e-35
rs424346	Total cholesterol	T	C	0.04881	0.04	0.0121	0.0008362
rs4253772	Total cholesterol	T	C	0.1187	0.0322	0.0058	9.8519e-09
rs4379922	Total cholesterol	C	T	0.3496	0.0099	0.0037	0.00998596
rs442177	Total cholesterol	T	G	0.5528	0.0173	0.0036	4.50495e-06
rs4465830	Total cholesterol	G	A	0.2018	-0.002	0.0045	0.715201
rs4530754	Total cholesterol	A	G	0.5818	0.0228	0.0035	1.67799e-09
rs4650994	Total cholesterol	A	G	0.4828	-0.0044	0.0035	0.3545
rs4660293	Total cholesterol	G	A	0.2361	0.004	0.0041	0.2773
rs4738684	Total cholesterol	G	A	0.6478	-0.0392	0.0037	1.11609e-23
rs4752805	Total cholesterol	G	A	0.2467	0.0251	0.0041	1.617e-09
rs4846914	Total cholesterol	A	G	0.5844	0.006	0.0036	0.1265
rs4939883	Total cholesterol	C	T	0.8193	0.0555	0.0046	4.93856e-31
rs4942486	Total cholesterol	C	T	0.5383	-0.0189	0.0035	7.08402e-08
rs4969178	Total cholesterol	G	A	0.6266	0.0144	0.0036	0.000155199
rs4970834	Total cholesterol	T	C	0.1873	-0.1188	0.0045	9.54993e-143
rs4983559	Total cholesterol	A	G	0.6227	-0.0103	0.0037	0.00625201
rs4988235	Total cholesterol	A	G	0.5237	-0.0308	0.004	3.97466e-14
rs499974	Total cholesterol	A	C	0.1755	-0.0156	0.0045	0.000804304
rs558971	Total cholesterol	G	A	0.5303	0.0398	0.0036	7.02425e-28
rs579459	Total cholesterol	C	T	0.215	0.062	0.0044	8.82877e-42
rs6016373	Total cholesterol	G	A	0.3734	-0.0319	0.0036	1.00207e-17
rs6065311	Total cholesterol	C	T	0.4604	0.0354	0.0035	1.70687e-24
rs633695	Total cholesterol	G	A	0.285	0.0433	0.0058	1.0539e-14
rs634869	Total cholesterol	C	T	0.562	-0.0126	0.0036	0.001022
rs6511720	Total cholesterol	T	G	0.09763	-0.1851	0.0059	1e-200
rs6544713	Total cholesterol	C	T	0.7058	-0.0773	0.004	1.685e-81
rs6567160	Total cholesterol	C	T	0.2309	-0.0069	0.0042	0.1223
rs6603981	Total cholesterol	T	C	0.8061	0.0351	0.0043	7.84513e-15
rs6693893	Total cholesterol	C	T	0.03562	-0.0552	0.0126	1.58701e-05
rs6709904	Total cholesterol	G	A	0.1135	-0.0545	0.0083	8.39499e-10
rs676388	Total cholesterol	C	T	0.4631	0.0283	0.0037	6.23161e-14
rs6805251	Total cholesterol	C	T	0.6187	-0.0182	0.0036	1.16099e-06
rs6831256	Total cholesterol	G	A	0.409	0.023	0.0037	3.36101e-10
rs686030	Total cholesterol	A	C	0.8588	0.0344	0.0051	4.30002e-10
rs687339	Total cholesterol	T	C	0.7665	0.0038	0.0043	0.2847
rs6882076	Total cholesterol	C	T	0.6662	0.0508	0.0037	5.35427e-41
rs702485	Total cholesterol	G	A	0.4499	0.0133	0.0035	0.000292099
rs7254892	Total cholesterol	A	G	0.03166	-0.305	0.0114	1.39959e-141
rs7306660	Total cholesterol	A	G	0.3694	-0.0045	0.0037	0.1423
rs731839	Total cholesterol	A	G	0.6583	0.006	0.0038	0.0962609
rs7350481	Total cholesterol	C	T	0.90237	-0.1005	0.007	1.02094e-44
rs737337	Total cholesterol	C	T	0.0686	-0.0268	0.0063	4.07897e-05
rs749671	Total cholesterol	A	G	0.3945	-0.0172	0.0036	9.37389e-06
rs7534572	Total cholesterol	G	C	0.69	0.0629	0.0055	3.59667e-28
rs7551981	Total cholesterol	T	G	0.595	0.0358	0.0037	7.49722e-22
rs75687619	Total cholesterol	T	G	0.02375	0.1592	0.0153	3.60911e-22
rs7607980	Total cholesterol	C	T	0.1491	-0.0087	0.0054	0.1607
rs7616006	Total cholesterol	G	A	0.4446	-0.0315	0.0036	8.40621e-17
rs7640978	Total cholesterol	T	C	0.1055	-0.0376	0.0066	1.65798e-08
rs7832643	Total cholesterol	T	G	0.405	0.0289	0.0037	3.12104e-13
rs8017377	Total cholesterol	A	G	0.4591	0.0251	0.0037	3.10599e-11
rs838876	Total cholesterol	G	A	0.6741	-0.0193	0.004	5.23504e-06
rs9272775	Total cholesterol	C	T	0.2823	0.0317	0.0055	2.12501e-08
rs9391858	Total cholesterol	G	A	0.1939	0.0495	0.005	7.20444e-22
rs948690	Total cholesterol	C	T	0.3047	-0.0045	0.0056	0.3628
rs9686661	Total cholesterol	T	C	0.1768	0.0175	0.0046	0.000351601
rs970548	Total cholesterol	C	A	0.277	0.025	0.004	8.43102e-09
rs998584	Total cholesterol	A	C	0.5145	0.0031	0.0039	0.5302
rs9989419	Total cholesterol	G	A	0.595	0.0319	0.0037	1.02589e-15
rs10019888	Triglycerides	G	A	0.1636	0.0228	0.0045	2.28302e-06
rs10088180	Triglycerides	G	A	0.6781	-0.0211	0.0037	3.86696e-08
rs103294	Triglycerides	T	C	0.186	-0.0021	0.0042	0.752101
rs10468017	Triglycerides	T	C	0.2757	0.0379	0.0039	7.55962e-21
rs1047891	Triglycerides	A	C	0.3021	0	0.0038	0.8602
rs10490626	Triglycerides	A	G	0.07916	0.0085	0.0062	0.41
rs10761762	Triglycerides	C	T	0.467	-0.027	0.0033	1.06096e-17
rs10832962	Triglycerides	T	C	0.719	0.0109	0.0037	0.00518096
rs10893499	Triglycerides	A	G	0.1438	0.0196	0.0048	0.000223702
rs10903129	Triglycerides	G	A	0.5369	0.008	0.0033	0.00587598
rs10904908	Triglycerides	G	A	0.4538	0.0097	0.0034	0.00725404
rs11045163	Triglycerides	G	A	0.4063	-0.0097	0.0034	0.00285102
rs11065987	Triglycerides	G	A	0.4222	0.0072	0.0034	0.2049
rs11153594	Triglycerides	T	C	0.3918	-0.0123	0.0034	0.00124799
rs112201728	Triglycerides	T	C	0.05805	0.033	0.0093	0.00164301
rs11563251	Triglycerides	T	C	0.1253	0.0083	0.0056	0.0825696
rs11591147	Triglycerides	T	G	0.01715	-0.0062	0.0169	0.532
rs11753995	Triglycerides	A	G	0.1464	0.0186	0.0045	6.32893e-05
rs11765979	Triglycerides	C	A	0.4578	-0.0247	0.0047	2.32001e-07
rs11789603	Triglycerides	T	C	0.08971	0.0136	0.0059	0.0345199
rs11974409	Triglycerides	G	A	0.1939	-0.0899	0.0042	1.35988e-100
rs12066643	Triglycerides	T	C	0.1187	-0.0076	0.0058	0.4103
rs12145743	Triglycerides	G	T	0.3311	-0.0123	0.0036	0.000555495
rs12280753	Triglycerides	T	C	0.06728	0.1931	0.0064	1.21899e-179
rs12412743	Triglycerides	T	C	0.153	0.0238	0.0044	3.77103e-07
rs1250229	Triglycerides	C	T	0.7889	0.0089	0.0038	0.0139399
rs1260326	Triglycerides	C	T	0.5871	-0.1148	0.0034	1e-200
rs12670798	Triglycerides	C	T	0.2243	0.0101	0.0039	0.0167799
rs12678919	Triglycerides	G	A	0.1214	-0.1702	0.0056	1.8197e-199
rs12721109	Triglycerides	A	G	0.01715	0.0572	0.0161	0.000132999
rs12748152	Triglycerides	T	C	0.07124	0.0372	0.0059	1.09999e-09
rs12801636	Triglycerides	A	G	0.2243	-0.0177	0.004	1.34899e-05
rs12916	Triglycerides	C	T	0.4314	0.0025	0.0034	0.6877
rs13076253	Triglycerides	C	A	0.1478	0.0135	0.0047	0.00583499
rs13099479	Triglycerides	A	G	0.08971	-0.0158	0.006	0.0173002
rs13107325	Triglycerides	T	C	0.07784	0.0309	0.0077	3.98098e-05
rs13206249	Triglycerides	A	G	0.2164	-0.0064	0.0057	0.2879
rs13315871	Triglycerides	A	G	0.08047	0.0062	0.0058	0.2507
rs1367117	Triglycerides	A	G	0.2876	0.0252	0.0036	1.05706e-11
rs138777	Triglycerides	G	A	0.6517	-0.0015	0.0034	0.3804
rs1515110	Triglycerides	T	G	0.6187	0.0265	0.0034	8.53493e-14
rs16891156	Triglycerides	C	A	0.01847	-0.0181	0.0159	0.2106
rs1689797	Triglycerides	A	C	0.3021	0.0106	0.0035	0.0241702
rs16942887	Triglycerides	A	G	0.1332	-0.0115	0.005	0.0295897
rs16948098	Triglycerides	A	G	0.0409	0.08	0.0089	4.83838e-17
rs16965220	Triglycerides	A	C	0.2982	-0.0101	0.0037	0.00720294
rs17173637	Triglycerides	C	T	0.09763	0.0211	0.0056	0.00103901
rs17404153	Triglycerides	T	G	0.1438	-0.0117	0.0049	0.0220902
rs174535	Triglycerides	C	T	0.3628	0.047	0.0034	1.73301e-41
rs1800562	Triglycerides	A	G	0.04617	0.013	0.0072	0.172
rs1801689	Triglycerides	C	A	0.03694	-0.0241	0.0132	0.1471
rs181360	Triglycerides	G	T	0.1992	-0.0091	0.0041	0.0281203
rs1832007	Triglycerides	G	A	0.1319	-0.0327	0.0047	1.71791e-12
rs1877031	Triglycerides	A	G	0.6755	-0.0082	0.0035	0.0373396
rs1883025	Triglycerides	T	C	0.2427	-0.0219	0.004	2.90797e-07
rs1936800	Triglycerides	T	C	0.4723	0.0175	0.0033	3.78896e-07
rs2013208	Triglycerides	T	C	0.5053	-0.0036	0.0034	0.4822
rs2030746	Triglycerides	T	C	0.3984	0.0031	0.0035	0.490801
rs2066714	Triglycerides	C	T	0.1201	0.0202	0.0071	0.00562497
rs2068888	Triglycerides	A	G	0.4908	-0.0241	0.0034	1.6819e-11
rs2073547	Triglycerides	G	A	0.1939	0.0148	0.0044	0.00339297
rs2228603	Triglycerides	T	C	0.07124	-0.1059	0.0065	1.739e-57
rs2241210	Triglycerides	G	A	0.5528	0.0029	0.0033	0.2466
rs2241770	Triglycerides	C	T	0.1029	0.0153	0.0057	0.00725504
rs2250802	Triglycerides	A	G	0.6807	0.023	0.0037	1.21001e-10
rs2277862	Triglycerides	T	C	0.1319	-0.0211	0.0049	2.62301e-06
rs2293889	Triglycerides	G	T	0.5871	-0.0062	0.0034	0.1514
rs2315065	Triglycerides	A	C	0.08707	0.0113	0.014	0.6201
rs2328223	Triglycerides	C	A	0.2493	-0.0066	0.0045	0.1154
rs2454722	Triglycerides	G	A	0.1451	-0.0067	0.0043	0.0773891
rs2602836	Triglycerides	G	A	0.5726	0.009	0.0033	0.02119
rs2606736	Triglycerides	T	C	0.6055	0.0193	0.0041	3.18398e-05
rs2642438	Triglycerides	G	A	0.7454	-0.0172	0.0038	5.27206e-06
rs267733	Triglycerides	G	A	0.1372	-0.0025	0.0048	0.6158
rs2710642	Triglycerides	A	G	0.6187	0.0065	0.0034	0.04705
rs2814982	Triglycerides	T	C	0.1069	0.0051	0.0054	0.9388
rs2886232	Triglycerides	C	T	0.8799	-0.0023	0.0058	0.612099
rs2925979	Triglycerides	C	T	0.7045	-0.0205	0.0036	2.13599e-07
rs2954022	Triglycerides	A	C	0.4697	-0.078	0.0033	2.22844e-113
rs2965157	Triglycerides	C	T	0.02111	0.0278	0.0101	0.00103901
rs314253	Triglycerides	C	T	0.3351	-0.0086	0.0034	0.0298003
rs3198697	Triglycerides	T	C	0.3826	-0.0198	0.0034	2.20699e-08
rs364585	Triglycerides	G	A	0.6332	-0.0018	0.0034	0.4397
rs3741414	Triglycerides	T	C	0.1913	-0.028	0.0039	1.44311e-13
rs3757354	Triglycerides	T	C	0.2098	-0.0012	0.004	0.564901
rs3761445	Triglycerides	A	G	0.6148	0.0232	0.0034	8.06121e-12
rs3780181	Triglycerides	G	A	0.05277	0.0069	0.0066	0.490999
rs38855	Triglycerides	G	A	0.4736	-0.0187	0.0033	2.10902e-08
rs4148005	Triglycerides	G	T	0.2995	0.0066	0.0035	0.0437301
rs4240624	Triglycerides	A	G	0.9248	-0.0278	0.0057	1.09401e-06
rs424346	Triglycerides	T	C	0.04881	0.0292	0.0116	0.01123
rs4253772	Triglycerides	T	C	0.1187	0.02	0.0055	0.000578296
rs4379922	Triglycerides	C	T	0.3496	-0.0066	0.0034	0.0348899
rs442177	Triglycerides	T	G	0.5528	0.0309	0.0033	1.31613e-18
rs4465830	Triglycerides	G	A	0.2018	0.0534	0.0043	2.98401e-34
rs4530754	Triglycerides	A	G	0.5818	0.0015	0.0033	0.742099
rs4650994	Triglycerides	A	G	0.4828	0.0024	0.0033	0.398
rs4660293	Triglycerides	G	A	0.2361	0.0203	0.0039	2.87303e-07
rs4738684	Triglycerides	G	A	0.6478	-0.0205	0.0035	8.81901e-09
rs4752805	Triglycerides	G	A	0.2467	-0.0003	0.0038	0.9054
rs4846914	Triglycerides	A	G	0.5844	-0.0401	0.0034	7.19946e-31
rs4939883	Triglycerides	C	T	0.8193	0.0052	0.0043	0.3813
rs4942486	Triglycerides	C	T	0.5383	-0.0071	0.0033	0.0237898
rs4969178	Triglycerides	G	A	0.6266	-0.0175	0.0034	5.69705e-06
rs4970834	Triglycerides	T	C	0.1873	-0.0054	0.0043	0.0805397
rs4983559	Triglycerides	A	G	0.6227	0.0001	0.0035	0.9709
rs4988235	Triglycerides	A	G	0.5237	0.0031	0.0038	0.4882
rs499974	Triglycerides	A	C	0.1755	-0.009	0.0042	0.0541103
rs558971	Triglycerides	G	A	0.5303	0.0031	0.0033	0.4057
rs579459	Triglycerides	C	T	0.215	-0.0137	0.0041	0.001083
rs6016373	Triglycerides	G	A	0.3734	-0.0137	0.0034	6.98699e-05
rs6065311	Triglycerides	C	T	0.4604	0.0061	0.0033	0.0226501
rs633695	Triglycerides	G	A	0.285	0.0305	0.0054	3.10099e-08
rs634869	Triglycerides	C	T	0.562	-0.0272	0.0033	1.77582e-14
rs6511720	Triglycerides	T	G	0.09763	-0.0084	0.0056	0.1043
rs6544713	Triglycerides	C	T	0.7058	-0.0126	0.0037	0.000960395
rs6567160	Triglycerides	C	T	0.2309	0.0117	0.004	0.000841298
rs6603981	Triglycerides	T	C	0.8061	0.0072	0.004	0.1744
rs6693893	Triglycerides	C	T	0.03562	-0.0199	0.0122	0.1349
rs6709904	Triglycerides	G	A	0.1135	0.0022	0.0077	0.5974
rs676388	Triglycerides	C	T	0.4631	0.0152	0.0035	8.27409e-05
rs6805251	Triglycerides	C	T	0.6187	0.0011	0.0034	0.994
rs6831256	Triglycerides	G	A	0.409	0.0258	0.0035	1.60214e-12
rs686030	Triglycerides	A	C	0.8588	0.025	0.0048	2.22602e-07
rs687339	Triglycerides	T	C	0.7665	0.0291	0.004	2.50784e-12
rs6882076	Triglycerides	C	T	0.6662	0.0286	0.0035	1.51286e-15
rs702485	Triglycerides	G	A	0.4499	-0.0016	0.0033	0.4754
rs7254892	Triglycerides	A	G	0.03166	0.1235	0.0106	1.39798e-24
rs7306660	Triglycerides	A	G	0.3694	0.0082	0.0035	0.0633301
rs731839	Triglycerides	A	G	0.6583	-0.0224	0.0036	2.651e-09
rs7350481	Triglycerides	C	T	0.90237	-0.2254	0.0066	1e-200
rs737337	Triglycerides	C	T	0.0686	0.0107	0.0059	0.1221
rs749671	Triglycerides	A	G	0.3945	-0.0211	0.0034	6.10604e-10
rs7534572	Triglycerides	G	C	0.69	0.0639	0.0053	2.60976e-30
rs7551981	Triglycerides	T	G	0.595	-0.0031	0.0034	0.347
rs75687619	Triglycerides	T	G	0.02375	0.1095	0.0146	1.11995e-12
rs7607980	Triglycerides	C	T	0.1491	-0.0362	0.005	2.4088e-12
rs7616006	Triglycerides	G	A	0.4446	-0.0049	0.0033	0.0652094
rs7640978	Triglycerides	T	C	0.1055	-0.0178	0.0063	0.00553898
rs7832643	Triglycerides	T	G	0.405	0.0017	0.0034	0.4717
rs8017377	Triglycerides	A	G	0.4591	0.0056	0.0035	0.1417
rs838876	Triglycerides	G	A	0.6741	0.0052	0.0037	0.3767
rs9272775	Triglycerides	C	T	0.2823	0.01	0.005	0.0323102
rs9391858	Triglycerides	G	A	0.1939	0.0143	0.0047	0.01013
rs948690	Triglycerides	C	T	0.3047	-0.0306	0.0052	6.56599e-09
rs9686661	Triglycerides	T	C	0.1768	0.0379	0.0044	2.54097e-16
rs970548	Triglycerides	C	A	0.277	0.0025	0.0038	0.4594
rs998584	Triglycerides	A	C	0.5145	0.0293	0.0037	3.42373e-15
rs9989419	Triglycerides	G	A	0.595	-0.0243	0.0035	1.05196e-11
