# Supplementary material for: The Causal Relationship Between Blood Lipids and Systemic Lupus Erythematosus Risk: A Bidirectional Two-Sample Mendelian Randomization Study
Source: Front Genet. 2022 Apr 13;13:858653. doi: 10.3389/fgene.2022.858653 (PMC9043646; doi:10.3389/fgene.2022.858653)
Supplement: Supplementary file 9 [file DataSheet1.xlsx]

## Sheet: HDL snp
SNP	Effect_allele	Other_allele	Beta	EAF	Chr	Pos	SE	P value	R2	F statistic
rs1007076	C	T	0.0247	0.7296	15	63413371	0.0041	4.43e-09	0.000192422	36.2929
rs10468017	T	C	0.1179	0.2757	15	58678512	0.0038	1.21e-188	0.000661365	124.799
rs10501321	C	T	0.0483	0.314	11	47294626	0.0036	3.54e-38	0.00507879	962.622
rs10761771	C	T	0.0198	0.467	10	65230164	0.0034	4.12e-09	0.000953644	180.005
rs11045163	G	A	0.0217	0.4063	12	20463526	0.0035	3.2e-09	0.000179807	33.9131
rs1121980	G	A	0.0196	0.5528	16	53809247	0.0034	6.79e-09	0.00492833	933.963
rs11229606	G	T	0.0335	0.128	11	55196302	0.0051	3.12e-10	0.000203801	38.4396
rs117040820	T	C	0.1812	0.01319	16	57005762	0.0216	2.23e-14	0.00022875	43.1464
rs12133576	A	G	0.0243	0.3549	1	93816400	0.0035	6.15e-11	0.000213226	40.2176
rs12145743	G	T	0.0203	0.3311	1	156700651	0.0036	1.8e-08	0.000373042	70.3727
rs12286037	C	T	0.1052	0.93931	11	116652207	0.007	2.8e-47	0.00659848	1252.57
rs12720917	C	T	0.0976	0.1412	16	57019392	0.0055	5.89e-68	0.000255551	48.2028
rs12740374	T	G	0.0343	0.2124	1	109817590	0.0041	1.69e-15	0.000168587	31.7967
rs12748152	C	T	0.0506	0.92876	1	27138393	0.0062	9.74e-16	0.00119626	225.856
rs12801636	A	G	0.0235	0.2243	11	65391317	0.0042	3.15e-08	0.0016671	314.898
rs13306677	A	G	0.09	0.09894	16	56926195	0.0057	1.35e-50	0.000370997	69.9868
rs13336936	T	C	0.0717	0.03562	16	56722572	0.0104	6.98e-11	0.000353082	66.606
rs16940147	A	G	0.0514	0.04617	15	58676119	0.008	2.45e-10	0.000165988	31.3064
rs16942887	A	G	0.0831	0.1332	16	67928042	0.0051	8.28e-54	0.0013203	249.305
rs17380117	A	G	0.0253	0.8087	20	44734371	0.0042	3.85e-09	0.000251984	47.5299
rs17695224	G	A	0.029	0.7612	19	52324216	0.0039	2.42e-13	0.000218858	41.2802
rs1800961	C	T	0.127	0.9657	20	43042364	0.0099	1.64e-34	0.00140592	265.495
rs185481	C	T	0.0366	0.529	15	58666679	0.0035	1.4e-23	0.000208609	39.3467
rs1877031	A	G	0.0336	0.6755	17	37814080	0.0036	1.2e-19	0.000192385	36.2859
rs2075650	A	G	0.0554	0.8734	19	45395619	0.0051	9.72e-26	0.000293124	55.292
rs2148489	T	C	0.0283	0.7757	10	114048792	0.0041	1.41e-10	0.000871906	164.563
rs2241210	G	A	0.0332	0.5528	12	109950144	0.0035	2.49e-20	0.000579543	109.351
rs2250802	G	A	0.034	0.3193	10	113921354	0.0038	2.02e-17	0.000461726	87.1102
rs2278236	A	G	0.0331	0.5435	19	8431581	0.0035	3.19e-18	0.000625344	117.998
rs2454722	G	A	0.0351	0.1451	12	123171218	0.0044	3.31e-14	0.000252585	47.6432
rs2642438	G	A	0.0303	0.7454	1	220970028	0.0039	7.78e-14	0.000476919	89.9778
rs2899624	A	G	0.0714	0.8456	15	58579956	0.0049	1.39e-40	0.000424344	80.0546
rs2925979	C	T	0.0351	0.7045	16	81534790	0.0037	1.32e-19	0.000474051	89.4366
rs3111576	T	C	0.0448	0.1372	19	8610894	0.0054	1.2e-14	0.000337344	63.6362
rs3741414	T	C	0.0296	0.1913	12	57844049	0.004	6.1e-14	0.000319984	60.3603
rs3825041	C	T	0.0928	0.90765	11	116631707	0.0064	2.89e-41	0.000476996	89.9925
rs4148005	T	G	0.0283	0.7005	17	66882466	0.0036	5.74e-14	0.000364856	68.8278
rs424346	T	C	0.0679	0.04881	15	59010962	0.0113	4.84e-08	0.000290301	54.7594
rs4465830	A	G	0.0597	0.7982	20	44585420	0.0044	5.18e-40	0.000274239	51.7287
rs4650994	G	A	0.021	0.5172	1	178515312	0.0034	6.7e-09	0.00111369	210.248
rs4660293	A	G	0.0353	0.7639	1	40028180	0.004	2.86e-18	0.000327595	61.7964
rs4752894	G	A	0.0206	0.3984	11	48120936	0.0035	1.89e-09	0.00019143	36.1059
rs492571	T	C	0.0663	0.95778	15	44211273	0.009	1.27e-12	0.000975283	184.094
rs4969178	G	A	0.0263	0.6266	17	76388202	0.0035	1.53e-12	0.000202257	38.1484
rs4983559	G	A	0.0197	0.3773	14	105277209	0.0036	9.57e-09	0.000412821	77.8798
rs499974	C	A	0.0263	0.8245	11	75455021	0.0044	1.12e-08	0.000183666	34.6413
rs5167	G	T	0.032	0.3694	19	45448465	0.0037	4.88e-16	0.000287692	54.2672
rs6567160	T	C	0.0257	0.7691	18	57829135	0.0041	2.92e-09	0.000299334	56.4639
rs7117842	C	T	0.0272	0.3892	11	122534504	0.0035	1.06e-14	0.00015877	29.9449
rs7128597	C	A	0.0398	0.1715	11	45762227	0.0065	1.82e-08	0.000189424	35.7274
rs7193072	A	G	0.0498	0.2375	16	56778067	0.0038	1.4e-34	0.000396493	74.7983
rs7298751	G	A	0.0434	0.1187	12	125380232	0.0052	2.46e-16	0.000603562	113.869
rs731839	A	G	0.022	0.6583	19	33899065	0.0037	3.44e-09	0.000208314	39.2911
rs737337	T	C	0.0565	0.9314	19	11347493	0.0061	4.56e-17	0.000320165	60.3945
rs7412	T	C	0.0978	0.06596	19	45412079	0.0097	4.44e-19	0.000198776	37.4917
rs7607980	C	T	0.0447	0.1491	2	165551201	0.0052	1.81e-15	0.000909929	171.746
rs7943309	A	G	0.0865	0.03958	11	116773653	0.0088	1.18e-20	0.000369253	69.6575
rs838876	A	G	0.0493	0.3259	12	125259888	0.0039	7.33e-33	0.000187444	35.3539
rs863750	C	T	0.0264	0.4195	12	124505444	0.0035	4.71e-13	0.000454727	85.7892
rs970548	C	A	0.0258	0.277	10	46013277	0.0039	1.71e-10	0.00053878	101.655
rs9938618	G	A	0.0576	0.06596	16	56626769	0.0083	1.44e-11	0.000391696	73.8931
rs9951669	G	A	0.0408	0.2177	18	47398254	0.0042	3.01e-21	0.000512101	96.6189
rs9955201	A	G	0.0638	0.06069	18	47126172	0.0081	2.4e-14	0.000846658	159.794
R2 was calculated using the following formula: (2×EAF×(1-EAF) × beta2)/[(2×EAF×(1-EAF) × beta2) + (2×EAF×(1-EAF) × N×SE2)], where EAF is the effect allele frequency, beta is the estimated effect on adiponectin, Ν is the sample size of the GWAS for the SNP-HDL cholesterol association and SE is the standard error of the estimated effect.
F statistics were calculated using the following formula: R2(N-2)/(1-R2), where R2 is the proportion of variance inHDL cholesterol explained

## Sheet:  LDL snp
SNP	Effect_allele	Other_allele	Beta	EAF	Chr	Pos	SE	P value	R2	F statistic
rs10495907	A	G	0.0457	0.124	2	43998726	0.0405571	0.0072	1.25e-09	40.2868
rs10832962	T	C	0.0348	0.719	11	18656271	0.0359736	0.0056	2.43e-09	38.6169
rs117733303	G	A	0.1551	0.01187	6	160922870	0.097885	0.022	8.82e-11	36.9471
rs12740374	G	T	0.145	0.7876	1	109817590	0.0272136	0.0061	8.1e-111	762.365
rs12748152	T	C	0.0545	0.07124	1	27138393	0.0567163	0.0091	1.39e-08	36.6694
rs1627591	T	C	0.049	0.69	1	62989807	0.0272802	0.0055	1.12e-17	49.702
rs17111503	G	A	0.0578	0.2414	1	55503448	0.029745	0.006	3.34e-20	565.03
rs17800760	G	A	0.0544	0.8681	19	45013959	0.0485542	0.0073	2.59e-12	92.8001
rs183130	C	T	0.0642	0.7058	16	56991363	0.032225	0.0055	1.88e-28	47.6876
rs2073547	G	A	0.0475	0.1939	7	44582331	0.0305025	0.0062	5.65e-13	102.276
rs2297374	C	T	0.0381	0.6148	6	160575985	0.027354	0.0053	8.76e-12	55.5325
rs2642438	G	A	0.0364	0.7454	1	220970028	0.0312538	0.0059	4.34e-09	136.251
rs3106167	G	T	0.0519	0.1398	6	160737390	0.0426705	0.0075	1.36e-10	58.6947
rs3741298	C	T	0.0472	0.223	11	116657561	0.0400393	0.0063	1.73e-12	51.6766
rs4240624	A	G	0.0639	0.9248	8	9184231	0.0562418	0.0086	7.2e-12	38.0622
rs4245791	C	T	0.0792	0.2955	2	44074431	0.0213019	0.0057	1.13e-39	115.035
rs4341893	A	G	0.063	0.3087	2	21135577	0.0325669	0.0054	8.15e-28	47.8859
rs4722551	C	T	0.0397	0.1702	7	25991826	0.0359837	0.0066	2e-08	100.307
rs4738684	A	G	0.0361	0.3522	8	59393273	0.0299084	0.0053	1.52e-10	56.1304
rs483462	A	G	0.0401	0.6939	1	55525400	0.0329997	0.0058	3.02e-11	55.2078
rs6065311	C	T	0.0404	0.4604	20	39724338	0.0289147	0.0051	3.44e-14	193.062
rs61775208	C	T	0.0329	0.5383	1	25829988	0.0265163	0.0051	1.04e-09	136.11
rs6453131	G	T	0.0687	0.409	5	74644706	0.0281812	0.0052	3.4e-35	36.1817
rs668948	A	G	0.1322	0.7836	2	21291529	0.0405309	0.0068	3.45e-77	46.3936
rs6882076	C	T	0.0358	0.6662	5	156390297	0.0313263	0.0053	1.5e-10	47.8
rs6920309	C	T	0.0334	0.5264	6	16134247	0.0301776	0.0051	5.99e-10	62.7506
rs75687619	T	G	0.1735	0.02375	19	45399344	0.0773536	0.0161	8.87e-24	41.6147
rs769449	A	G	0.2191	0.1201	19	45410002	0.0405361	0.0077	1.47e-162	174.543
rs7832643	T	G	0.03	0.405	8	145022657	0.0273997	0.0052	4.86e-08	766.336
rs8103315	A	C	0.0613	0.1359	19	45254168	0.0460411	0.0073	2.93e-15	377.955
R2 were calculated using the following formula: (2×EAF×(1-EAF) × beta2)/[(2×EAF×(1-EAF) × beta2) + (2×EAF×(1-EAF) × N×SE2)], where EAF is the effect allele frequency, beta is the estimated effect on adiponectin, Ν is the sample size of the GWAS for the SNP-LDL cholesterol association and SE is the standard error of the estimated effect.
F statistics were calculated using the following formula: R2(N-2)/(1-R2), where R2 is the proportion of variance in LDL cholesterol explained

## Sheet: TC snp
SNP	Effect_allele	Other_allele	Beta	EAF	Chr	Pos	SE	P value	R2	F statistic
rs10468017	T	C	0.0703	0.2757	15	58678512	0.0054	1.91e-36	0.000897934	169.449
rs10832962	T	C	0.0323	0.719	11	18656271	0.0053	2.89e-09	0.000196915	37.1337
rs11591147	G	T	0.3341	0.98285	1	55505647	0.0174	2.75e-90	0.00195127	368.612
rs1168114	G	A	0.0767	0.6926	1	63156043	0.0052	6.03e-47	0.00115238	217.52
rs11749783	C	T	0.0585	0.4103	5	74626082	0.005	2.12e-30	0.000725384	136.863
rs117733303	G	A	0.1303	0.01187	6	160922870	0.0213	4.67e-09	0.000198406	37.4149
rs11784251	A	G	0.0335	0.2863	8	18260013	0.0054	1.67e-09	0.000204044	38.4784
rs11875600	G	A	0.059	0.04881	18	47099186	0.0104	1.82e-08	0.000170638	32.1775
rs1260326	T	C	0.0454	0.4129	2	27730940	0.005	1.22e-18	0.000437012	82.4302
rs12670798	C	T	0.0335	0.2243	7	21607352	0.0057	1.52e-08	0.000183135	34.5346
rs12740374	G	T	0.1064	0.7876	1	109817590	0.0058	1.27e-70	0.00178141	336.467
rs1535	A	G	0.0481	0.6372	11	61597972	0.0052	1.01e-19	0.000453521	85.5457
rs16979372	T	G	0.1004	0.96834	19	45195313	0.0122	3.14e-15	0.000359007	67.7115
rs17111503	G	A	0.0491	0.2414	1	55503448	0.0057	3.47e-17	0.000393327	74.187
rs1800961	C	T	0.0982	0.9657	20	43042364	0.0126	7.82e-14	0.000321998	60.7291
rs2073547	G	A	0.043	0.1939	7	44582331	0.0059	1.07e-12	0.000281593	53.1065
rs2148489	T	C	0.033	0.7757	10	114048792	0.0058	2.74e-08	0.000171636	32.3658
rs2194562	A	G	0.0525	0.09367	2	21769639	0.0079	3.27e-10	0.000234139	44.1549
rs2235367	G	A	0.0322	0.4565	20	39830122	0.0049	4.43e-11	0.000228945	43.1752
rs2297374	C	T	0.0356	0.6148	6	160575985	0.0051	8.56e-12	0.00025832	48.7163
rs2575876	G	A	0.0693	0.7559	9	107665739	0.0057	1.12e-32	0.000783227	147.785
rs2642438	G	A	0.0365	0.7454	1	220970028	0.0056	1.52e-10	0.000225228	42.4741
rs2777802	C	T	0.0403	0.785	9	107569337	0.0059	1.1e-11	0.000247349	46.6467
rs3120146	T	C	0.0505	0.1398	6	160727465	0.008	2.43e-09	0.000211262	39.8398
rs34972471	A	G	0.0339	0.2467	11	48050391	0.0057	4.43e-09	0.000187534	35.3643
rs3741298	C	T	0.0746	0.223	11	116657561	0.006	4.72e-35	0.000819088	154.557
rs3780543	G	A	0.0442	0.1108	9	107588572	0.0078	3.34e-08	0.000170252	32.1048
rs4240624	A	G	0.0726	0.9248	8	9184231	0.0082	9.01e-18	0.000415505	78.3719
rs4245791	C	T	0.0771	0.2955	2	44074431	0.0054	3.89e-43	0.00107985	203.815
rs4738684	A	G	0.0393	0.3522	8	59393273	0.0051	5.84e-14	0.000314789	59.369
rs533617	T	C	0.1017	0.95119	2	21233972	0.0116	5.26e-20	0.000407437	76.8494
rs588136	C	T	0.0736	0.2058	15	58730498	0.006	2.35e-32	0.000797293	150.442
rs6016381	T	C	0.0339	0.6398	20	39180436	0.0051	1.18e-10	0.000234244	44.1747
rs6511720	G	T	0.1814	0.90237	19	11202306	0.0079	3.26e-112	0.00278817	527.151
rs6603981	T	C	0.0333	0.8061	1	92993807	0.0059	4.01e-08	0.000168897	31.8493
rs668948	A	G	0.116	0.7836	2	21291529	0.0065	1.43e-69	0.00168604	318.423
rs6882076	C	T	0.0424	0.6662	5	156390297	0.0051	2.28e-16	0.00036639	69.1045
rs6920309	C	T	0.0271	0.5264	6	16134247	0.0048	4.71e-08	0.000169003	31.8692
rs7412	C	T	0.3736	0.93404	19	45412079	0.0096	1e-200	0.00796725	1514.21
rs75687619	T	G	0.1592	0.02375	19	45399344	0.0153	2.85e-23	0.000573806	108.248
rs7616006	A	G	0.0345	0.5554	3	12267648	0.005	1.5e-11	0.000252406	47.6007
rs769449	A	G	0.1618	0.1201	19	45410002	0.0073	6.69e-109	0.00259832	491.164
rs8103315	A	C	0.0453	0.1359	19	45254168	0.0069	1.96e-10	0.000228513	43.0936
R2 was calculated using the following formula: (2×EAF×(1-EAF) × beta2)/[(2×EAF×(1-EAF) × beta2) + (2×EAF×(1-EAF) × N×SE2)], where EAF is the effect allele frequency, beta is the estimated effect on adiponectin, Ν is the sample size of the GWAS for the SNP-TC association and SE is the standard error of the estimated effect.
F statistics were calculated using the following formula: R2(N-2)/(1-R2), where R2 is the proportion of variance in TC explained

## Sheet:  TG snp
SNP	Effect_allele	Other_allele	Beta	EAF	Chr	Pos	SE	P value	R2	F statistic
rs10401969	T	C	0.121	0.92876	19	19407718	0.0065	9.7e-70	0.00183425	346.529
rs10468017	T	C	0.0379	0.2757	15	58678512	0.0039	7.56e-21	0.000500545	94.4375
rs10501321	T	C	0.0216	0.686	11	47294626	0.0035	1.41e-08	0.000201927	38.0861
rs10761762	T	C	0.027	0.533	10	65184717	0.0033	1.06e-17	0.00035486	66.9414
rs11057408	G	T	0.0258	0.6372	12	124464836	0.0035	2.05e-12	0.000288064	54.3374
rs11613352	C	T	0.028	0.8087	12	57792580	0.0039	9.4e-14	0.000273262	51.5445
rs12294259	T	C	0.219	0.05937	11	116637146	0.0069	1.79e-200	0.00531358	1007.36
rs12708967	C	T	0.0289	0.1966	16	56993211	0.0046	1.7e-10	0.000209267	39.4708
rs12748152	T	C	0.0372	0.07124	1	27138393	0.0059	1.1e-09	0.000210767	39.7537
rs13389219	C	T	0.0271	0.591	2	165528876	0.0034	2.6e-15	0.00033678	63.5296
rs16948098	A	G	0.08	0.0409	15	44219607	0.0089	4.84e-17	0.000428277	80.797
rs174535	C	T	0.047	0.3628	11	61551356	0.0034	1.73e-41	0.0010123	191.088
rs17513135	T	C	0.022	0.2322	1	40035686	0.0039	1.63e-08	0.000168715	31.8208
rs1800775	C	A	0.0396	0.5198	16	56995236	0.0035	1.33e-26	0.000678377	128.012
rs1832007	A	G	0.0327	0.8681	10	5254847	0.0047	1.72e-12	0.000256625	48.4056
rs2068888	G	A	0.0241	0.5092	10	94839642	0.0034	1.68e-11	0.000266362	50.2425
rs2250802	A	G	0.023	0.6807	10	113921354	0.0037	1.21e-10	0.000204868	38.6409
rs3760627	C	T	0.0189	0.4683	19	45457180	0.0034	5.29e-09	0.000163835	30.9002
rs439401	C	T	0.0659	0.6201	19	45414451	0.0038	1.42e-66	0.00159229	300.745
rs4587594	G	A	0.0694	0.69	1	63133930	0.0035	3.5e-82	0.0020806	393.168
rs4804311	A	G	0.0392	0.8905	19	8615589	0.006	1.49e-09	0.000226299	42.684
rs4810479	C	T	0.0474	0.2876	20	44545048	0.0038	2.07e-34	0.000824409	155.591
rs588136	C	T	0.0495	0.2058	15	58730498	0.0041	3.37e-30	0.000772358	145.76
rs6066141	T	C	0.0297	0.7586	20	45597546	0.0053	2.34e-08	0.000166495	31.4019
rs7248104	G	A	0.0222	0.5831	19	7224431	0.0034	5.05e-10	0.000226027	42.6328
rs7254892	A	G	0.1235	0.03166	19	45389596	0.0106	1.4e-24	0.000719318	135.743
rs731839	G	A	0.0224	0.3417	19	33899065	0.0036	2.65e-09	0.000205264	38.7156
rs749671	G	A	0.0211	0.6055	16	31088347	0.0034	6.11e-10	0.000204188	38.5126
rs7943309	G	A	0.0605	0.96042	11	116773653	0.0087	1.16e-11	0.000256373	48.3579
rs9804646	C	T	0.0524	0.91029	11	116665079	0.0064	2.82e-17	0.000355353	67.0344
R2 was calculated using the following formula: (2×EAF×(1-EAF) × beta2)/[(2×EAF×(1-EAF) × beta2) + (2×EAF×(1-EAF) × N×SE2)], where EAF is the effect allele frequency, beta is the estimated effect on adiponectin, Ν is the sample size of the GWAS for the SNP-TG association and SE is the standard error of the estimated effect.
F statistics were calculated using the following formula: R2(N-2)/(1-R2), where R2 is the proportion of variance in TG explained
