# Supplementary material for: The Causal Relationship Between Blood Lipids and Systemic Lupus Erythematosus Risk: A Bidirectional Two-Sample Mendelian Randomization Study
Source: Front Genet. 2022 Apr 13;13:858653. doi: 10.3389/fgene.2022.858653 (PMC9043646; doi:10.3389/fgene.2022.858653)
Supplement: Supplementary file 10 [file DataSheet2.xlsx]

## Sheet: SLE HDL snp
SNP	Effect_allele	Other_allele	Beta	Pos	Chr	P value	SE
rs10200680	T	C	-0.248461	223961877	2	4.96261e-09	0.0424835
rs1078324	A	C	-0.71335	149202268	5	7.10559e-20	0.0781665
rs13019891	T	G	-0.562119	113829869	2	1.64702e-83	0.0290336
rs1464446	T	G	-0.328504	146601295	3	2.79254e-16	0.0401497
rs204899	T	C	-0.274437	32057627	6	1.83299e-08	0.0487709
rs2299851	A	G	-0.415515	31718602	6	5.65327e-15	0.0531931
rs2431697	C	T	-0.223144	159879978	5	2.60136e-14	0.0292964
rs2459611	T	C	0.261365	191939187	2	7.62009e-09	0.045245
rs3128929	T	C	0.198851	33074853	6	4.06902e-09	0.0338103
rs353608	G	A	0.18633	35101738	11	2.93224e-11	0.0280198
rs4661543	G	T	0.274437	15229101	1	9.3994e-11	0.0423755
rs4916215	T	C	0.223144	173314540	1	5.06641e-11	0.0339693
rs512681	A	C	-0.301105	119450163	2	8.74782e-13	0.0421192
rs6671847	A	G	0.198851	161478810	1	6.64049e-12	0.0289651
rs6889239	C	T	0.277632	150457771	5	2.18978e-18	0.03174
rs7097397	A	G	-0.18633	50025396	10	8.60399e-11	0.0287118
rs7386188	G	T	0.494296	50609940	8	1.10469e-08	0.0865089
rs7823055	T	G	-0.350657	55511676	8	1.64286e-34	0.0286208
rs9461633	G	A	-0.235722	30761168	6	7.97995e-11	0.0362595
rs9852014	G	A	0.620577	129084581	3	2.25736e-36	0.0492727

## Sheet: SLE LDL snp
SNP	Effect_allele	Other_allele	Beta	Pos	Chr	P value	SE
rs10200680	T	C	-0.248461	223961877	2	4.96261e-09	0.0424835
rs1078324	A	C	-0.71335	149202268	5	7.10559e-20	0.0781665
rs13019891	T	G	-0.562119	113829869	2	1.64702e-83	0.0290336
rs1464446	T	G	-0.328504	146601295	3	2.79254e-16	0.0401497
rs204899	T	C	-0.274437	32057627	6	1.83299e-08	0.0487709
rs2299851	A	G	-0.415515	31718602	6	5.65327e-15	0.0531931
rs2431697	C	T	-0.223144	159879978	5	2.60136e-14	0.0292964
rs2459611	T	C	0.261365	191939187	2	7.62009e-09	0.045245
rs353608	G	A	0.18633	35101738	11	2.93224e-11	0.0280198
rs4661543	G	T	0.274437	15229101	1	9.3994e-11	0.0423755
rs4916215	T	C	0.223144	173314540	1	5.06641e-11	0.0339693
rs512681	A	C	-0.301105	119450163	2	8.74782e-13	0.0421192
rs6679677	A	C	0.336472	114303808	1	4.54569e-13	0.0464854
rs6889239	C	T	0.277632	150457771	5	2.18978e-18	0.03174
rs7097397	A	G	-0.18633	50025396	10	8.60399e-11	0.0287118
rs7386188	G	T	0.494296	50609940	8	1.10469e-08	0.0865089
rs7823055	T	G	-0.350657	55511676	8	1.64286e-34	0.0286208
rs9461633	G	A	-0.235722	30761168	6	7.97995e-11	0.0362595
rs9852014	G	A	0.620577	129084581	3	2.25736e-36	0.0492727

## Sheet: SLE TC snp
SNP	Effect_allele	Other_allele	Beta	Pos	Chr	P value	SE
rs10200680	T	C	-0.248461	223961877	2	4.96261e-09	0.0424835
rs1078324	A	C	-0.71335	149202268	5	7.10559e-20	0.0781665
rs1464446	T	G	-0.328504	146601295	3	2.79254e-16	0.0401497
rs204899	T	C	-0.274437	32057627	6	1.83299e-08	0.0487709
rs2299851	A	G	-0.415515	31718602	6	5.65327e-15	0.0531931
rs2431697	C	T	-0.223144	159879978	5	2.60136e-14	0.0292964
rs353608	G	A	0.18633	35101738	11	2.93224e-11	0.0280198
rs4661543	G	T	0.274437	15229101	1	9.3994e-11	0.0423755
rs4916215	T	C	0.223144	173314540	1	5.06641e-11	0.0339693
rs512681	A	C	-0.301105	119450163	2	8.74782e-13	0.0421192
rs6889239	C	T	0.277632	150457771	5	2.18978e-18	0.03174
rs7097397	A	G	-0.18633	50025396	10	8.60399e-11	0.0287118
rs7386188	G	T	0.494296	50609940	8	1.10469e-08	0.0865089
rs7823055	T	G	-0.350657	55511676	8	1.64286e-34	0.0286208
rs9852014	G	A	0.620577	129084581	3	2.25736e-36	0.0492727

## Sheet: SLE TG snp
SNP	Effect_allele	Other_allele	Beta	Pos	Chr	P value	SE
rs1078324	A	C	-0.71335	149202268	5	7.10559e-20	0.0781665
rs13019891	T	G	-0.562119	113829869	2	1.64702e-83	0.0290336
rs1464446	T	G	-0.328504	146601295	3	2.79254e-16	0.0401497
rs2299851	A	G	-0.415515	31718602	6	5.65327e-15	0.0531931
rs2431697	C	T	-0.223144	159879978	5	2.60136e-14	0.0292964
rs2459611	T	C	0.261365	191939187	2	7.62009e-09	0.045245
rs3128929	T	C	0.198851	33074853	6	4.06902e-09	0.0338103
rs353608	G	A	0.18633	35101738	11	2.93224e-11	0.0280198
rs4661543	G	T	0.274437	15229101	1	9.3994e-11	0.0423755
rs4916215	T	C	0.223144	173314540	1	5.06641e-11	0.0339693
rs512681	A	C	-0.301105	119450163	2	8.74782e-13	0.0421192
rs6671847	A	G	0.198851	161478810	1	6.64049e-12	0.0289651
rs6889239	C	T	0.277632	150457771	5	2.18978e-18	0.03174
rs7097397	A	G	-0.18633	50025396	10	8.60399e-11	0.0287118
rs7386188	G	T	0.494296	50609940	8	1.10469e-08	0.0865089
rs7823055	T	G	-0.350657	55511676	8	1.64286e-34	0.0286208
rs9461633	G	A	-0.235722	30761168	6	7.97995e-11	0.0362595
rs9852014	G	A	0.620577	129084581	3	2.25736e-36	0.0492727
